# Supplementary material for: The Translocator Protein (TSPO) Genetic Polymorphism A147T Is Associated with Worse Survival in Male Glioblastoma Patients
Source: Cancers (Basel). 2021 Sep 8;13(18):4525. doi: 10.3390/cancers13184525 (PMC8471762; doi:10.3390/cancers13184525)
Supplement: Supplementary file 1 [file cancers-13-04525-s001.zip]

Archive with 9 entries (8 files):
- Supplementary Material/
- Supplementary Material/Supplementary Figure-1 08-25-2021.pptx
- Supplementary Material/Supplementary Figure-2 08-25-2021.pptx
- Supplementary Material/Supplementary Figure-3_08-25-2021.pptx
- Supplementary Material/Supplementary Figure-4_08-25-2021.pptx
- Supplementary Material/Supplementary Figure-5_08-25-2021.pptx
- Supplementary Material/Supplementary Figure-6_08-25-2021.pptx
- Supplementary Material/Supplementary Figure-7_08-25-2021.pptx
- Supplementary Material/Supplementary Table 1.xlsx
